# Supplementary material for: COVID-19 Vaccine Effectiveness and Risk Factors of Booster Failure in 480,000 Patients with Diabetes Mellitus: A Population-Based Cohort Study
Source: Microorganisms. 2025 Apr 24;13(5):979. doi: 10.3390/microorganisms13050979 (PMC12114578; doi:10.3390/microorganisms13050979)
Supplement: Supplementary file 1 [file microorganisms-13-00979-s001.zip]

Archive with 1 entries (1 files):
- microorganisms-3536804-supplementary.pdf
